# Supplementary material for: Dual regime of flowering time and pollination enhances pollen tube development in Ziziphus
Source: Hortic Res. 2026 Mar 7;13(5):uhag066. doi: 10.1093/hr/uhag066 (PMC13175040; doi:10.1093/hr/uhag066)
Supplement: Web_Material_uhag066 [file web_material_uhag066.zip]

Archive with 1 entries (1 files):
- Supplementary Data Table.docx
